# Supplementary material for: Multiple Effects of Resveratrol on Osteosarcoma Cell Lines
Source: Pharmaceuticals (Basel). 2022 Mar 11;15(3):342. doi: 10.3390/ph15030342 (PMC8956103; doi:10.3390/ph15030342)
Supplement: Supplementary file 1 [file pharmaceuticals-15-00342-s001.zip]

Archive with 1 entries (1 files):
- pharmaceuticals-1619101-supplementary.pdf
